# Supplementary material for: A calcium/cAMP signaling loop at the ORAI1 mouth drives channel inactivation to shape NFAT induction
Source: Nat Commun. 2019 Apr 29;10:1971. doi: 10.1038/s41467-019-09593-0 (PMC6488650; doi:10.1038/s41467-019-09593-0)
Supplement: Supplementary file 4 — Source Data [file 41467_2019_9593_MOESM4_ESM.xlsx]

## Sheet: Fig 1
			mV
	1d	ORAI1	-120	0.522	0.471	0.482	0.462	0.485	0.522	0.471	0.482	0.462	0.485	0.478	0.511	0.514	0.544	0.513	0.502
	EGTA		-100	0.589	0.512	0.528	0.513	0.538	0.589	0.512	0.528	0.513	0.538	0.542	0.568	0.573	0.605	0.557	0.593
			-80	0.687	0.619	0.613	0.588	0.583	0.687	0.619	0.613	0.588	0.583	0.623	0.634	0.685	0.665	0.618	0.674
			-60	0.761	0.737	0.652	0.636	0.686	0.761	0.737	0.652	0.636	0.686	0.714	0.725	0.747	0.721	0.696	0.763
		ORAI1β	-120	0.629	0.7	0.73	0.716	0.7	0.737	0.885	0.709	0.684	0.673	0.7	0.726	0.82	0.838	0.83	0.741	0.778	0.77	0.709	0.722	0.682	0.801	0.758
			-100	0.673	0.771	0.769	0.733	0.765	0.755	0.925	0.734	0.742	0.742	0.777	0.809	0.833	0.866	0.837	0.768	0.812	0.8	0.724	0.77	0.707	0.85	0.783
			-80	0.719	0.84	0.794	0.724	0.835	0.783	0.935	0.771	0.797	0.794	0.833	0.878	0.835	0.88	0.826	0.783	0.854	0.823	0.742	0.809	0.747	0.867	0.818
			-60	0.728	0.908	0.808	0.773	0.881	0.814	0.908	0.781	0.835	0.832	0.853	0.945	0.88	0.82	0.856	0.819	0.9	0.835	0.778	0.814	0.785	0.883	0.793
	1g	ORAI1	-120	0.768	0.741	0.72	0.754	0.719	0.725
	BAPTA		-100	0.781	0.781	0.757	0.768	0.745	0.75
			-80	0.816	0.815	0.781	0.804	0.789	0.784
			-60	0.842	0.841	0.814	0.816	0.806	0.82
		ORAI1β	-120	0.749	0.785	0.758	0.749	0.786	0.693
			-100	0.779	0.815	0.801	0.766	0.794	0.717
			-80	0.815	0.836	0.818	0.77	0.829	0.74
			-60	0.834	0.833	0.826	0.787	0.836	0.784
	1j	ORAI1	-120	0.852	0.92	0.905	0.91	0.917	0.957
	Ba2+		-100	0.964	1.008	0.998	0.969	0.981	0.982
			-80	0.985	1.037	1.032	0.968	0.98	1.015
			-60	0.939	1.031	1.008	0.848	0.905	1.024
		ORAI1β	-120	0.945	0.947	0.888	0.98	0.926	0.938	0.934	0.768
			-100	0.99	0.991	0.963	1	0.989	0.993	1	0.781
			-80	1.06	1.01	0.99	0.983	0.981	1	1.01	0.816
			-60	0.946	0.954	1	0.978	0.944	0.915	0.985	0.812
	1n	ORAI1	-120	0.47	0.5	0.517	0.459	0.499	0.468	0.495	0.443	0.54	0.479	0.604	0.5	0.508	0.504	0.468	0.492	0.49	0.502	0.45	0.487
			-100	0.524	0.549	0.559	0.512	0.572	0.485	0.527	0.49	0.608	0.527	0.669	0.57	0.574	0.566	0.52	0.535	0.544	0.592	0.497	0.522
			-80	0.578	0.648	0.611	0.549	0.619	0.542	0.613	0.561	0.725	0.604	0.735	0.62	0.694	0.629	0.586	0.6	0.639	0.707	0.537	0.588
			-60	0.633	0.771	0.683	0.592	0.632	0.595	0.699	0.621	0.76	0.645	0.785	0.672	0.758	0.744	0.661	0.647	0.743	0.759	0.635	0.652
		R31,32,33A-ORAI1	-120	0.494	0.573	0.493	0.628	0.537	0.529	0.557	0.519	0.52	0.477	0.543
			-100	0.576	0.635	0.537	0.641	0.57	0.555	0.622	0.588	0.622	0.546	0.642
			-80	0.65	0.701	0.587	0.696	0.669	0.61	0.691	0.677	0.771	0.642	0.66
			-60	0.75	0.775	0.668	0.74	0.714	0.665	0.746	0.774	0.832	0.722	0.729
	1o	ORAI1	-120	0.501	0.511	0.496	0.502	0.546	0.512	0.582	0.527	0.467	0.509	0.561	0.487	0.528	0.542	0.524	0.56	0.475	0.468
			-100	0.573	0.589	0.565	0.584	0.602	0.654	0.628	0.61	0.517	0.545	0.622	0.548	0.583	0.604	0.577	0.586	0.535	0.502
			-80	0.662	0.653	0.612	0.631	0.698	0.747	0.735	0.702	0.604	0.604	0.717	0.638	0.651	0.672	0.694	0.689	0.645	0.561
			-60	0.757	0.721	0.683	0.737	0.801	0.83	0.812	0.813	0.676	0.667	0.813	0.747	0.725	0.779	0.801	0.734	0.728	0.627
		Y52A,W55A-ORAI1	-120	0.701	0.593	0.582	0.598	0.621	0.642	0.64	0.665	0.755	0.686	0.608	0.558	0.691	0.676	0.565	0.73	0.624	0.568	0.67	0.682	0.718	0.61	0.667	0.648
			-100	0.76	0.644	0.637	0.627	0.673	0.743	0.737	0.691	0.803	0.692	0.648	0.628	0.748	0.786	0.63	0.811	0.684	0.588	0.694	0.733	0.779	0.679	0.692	0.721
			-80	0.815	0.677	0.669	0.665	0.716	0.784	0.844	0.759	0.864	0.705	0.733	0.702	0.78	0.797	0.707	0.872	0.774	0.62	0.747	0.782	0.808	0.759	0.707	0.821
			-60	0.84	0.785	0.795	0.733	0.777	0.818	0.91	0.811	0.908	0.758	0.782	0.731	0.853	0.823	0.8	0.883	0.862	0.633	0.805	0.824	0.875	0.76	0.719	0.835

## Sheet: Fig 2
			mV
	2c	ORAI1, siCon	-120	0.475	0.444	0.439	0.421	0.441	0.46	0.413	0.536	0.457
			-100	0.526	0.485	0.509	0.472	0.485	0.506	0.473	0.571	0.512
			-80	0.607	0.567	0.59	0.553	0.547	0.59	0.587	0.677	0.592
			-60	0.684	0.681	0.669	0.644	0.635	0.706	0.724	0.719	0.66
		ORAI1, siAC8#2	-120	0.574	0.562	0.532	0.553	0.607	0.55	0.563	0.525
			-100	0.643	0.6	0.597	0.596	0.652	0.616	0.639	0.573
			-80	0.742	0.722	0.671	0.693	0.726	0.722	0.73	0.654
			-60	0.832	0.777	0.754	0.815	0.791	0.797	0.842	0.721
	2e	siCon		0.80271	0.7451	0.81423
		siAC8#2		0.12792	0.13694	0.23954
	2i	ORAI1, + empty vector	-120	0.522	0.471	0.482	0.462	0.485	0.522	0.471	0.482	0.462	0.485	0.478	0.511	0.514	0.544	0.513	0.502
			-100	0.589	0.512	0.528	0.513	0.538	0.589	0.512	0.528	0.513	0.538	0.542	0.568	0.573	0.605	0.557	0.593
			-80	0.687	0.619	0.613	0.588	0.583	0.687	0.619	0.613	0.588	0.583	0.623	0.634	0.685	0.665	0.618	0.674
			-60	0.761	0.737	0.652	0.636	0.686	0.761	0.737	0.652	0.636	0.686	0.714	0.725	0.747	0.721	0.696	0.763
		ORAI1, + AC8	-120	0.457	0.348	0.407	0.422	0.384	0.418	0.461	0.444	0.369	0.482	0.485	0.499	0.497	0.429	0.439	0.447	0.421	0.45	0.478
			-100	0.51	0.392	0.464	0.471	0.424	0.463	0.5	0.515	0.46	0.518	0.535	0.569	0.558	0.515	0.489	0.5	0.464	0.469	0.513
			-80	0.571	0.469	0.527	0.572	0.53	0.552	0.553	0.529	0.511	0.569	0.61	0.624	0.633	0.591	0.535	0.567	0.508	0.502	0.552
			-60	0.638	0.569	0.612	0.676	0.571	0.596	0.611	0.602	0.557	0.637	0.644	0.675	0.712	0.638	0.617	0.622	0.555	0.602	0.615
		ORAI1, + AC8M1	-120	0.528	0.495	0.505	0.439	0.517	0.486	0.527	0.516	0.524	0.499	0.534	0.509	0.519	0.521	0.461	0.488
			-100	0.591	0.557	0.531	0.489	0.542	0.543	0.568	0.595	0.573	0.57	0.579	0.589	0.562	0.569	0.515	0.557
			-80	0.686	0.644	0.576	0.582	0.602	0.585	0.653	0.637	0.663	0.661	0.659	0.671	0.638	0.631	0.655	0.648
			-60	0.751	0.749	0.613	0.661	0.716	0.661	0.726	0.736	0.706	0.742	0.682	0.75	0.676	0.673	0.74	0.756
	2l	ORAI1		0.30278	0.32414	0.15774	0.48213	0.2233
		ORAI1β		0.12224	0.15815	0.05945	0.03512	0.3101
			Min
	2m	ORAI1	-10	0.07604	0.17657	0.27535	0.21171	0.1856	0.15954	0.33859	0.08798	0.03641	0.12222
			0	0.1131	0.14685	0.29065	0.22403	0.2107	0.06427	0.2993	0.07891	0.00398	0
			10	0.10502	0.19435	0.21679	0.21726	0.22702	0.09877	0.27647	0.0123	0.08234	0.05384
			20	0.03779	0.24537	0.17171	0.22845	0.16934	0.27894	0.22385	0	0.07196	0.06349
			30	0.09434	0.19616	0.19612	0.20882	0.06733	0.27443	0.175	0.10361	0.07912	0.11661
		ORAI1β	-10	0.08555	0.05813	0.09324	0.05677	0.07532	0.16364	0.098	0.05692	0.03425	0.10989	0.12368	0.08463	0.05828	0.01045	0.06139	0.07185	0.00995	0.08869	0.00184
			0	0.10098	0.02476	0.08051	0.05478	0.07179	0.13746	0.09781	0.04271	0.02688	0.12267	0.1159	0.07748	0.00322	0.00299	0.07634	0.04794	0.05619	0.02688	0.00442
			10	0.09288	0.03982	0.09451	0.04264	0.06716	0.13515	0.09456	0.0369	0.03124	0.09267	0.10587	0.05152	0.04774	0.03061	0.08384	0.05242	0.04948	0.03522	0.03395
			20	0.09617	0.04439	0.08967	0.04862	0.0689	0.14186	0.10036	0.04749	0.03013	0.04127	0.0733	0.0204	0.02891	0.01869	0.0636	0.0231	0.03124	0.02084	0.02399
			30	0.11216	0.05084	0.0718	0.0485	0.06326	0.14359	0.08585	0.04257	0.02805	0.06078	0.0486	0.01965	0.01692	0.01006	0.05498	0.02029	0.0179	0.04043	0.01776
	2n	ORAI1		11.6718	6.59483	6.49145	7.99598	7.62242	14.1434	8.42513	9.52002	9.14508	10.4328
		ORAI1β		9.05557	8.81154	9.95416	6.38734	6.18325	6.88762	5.81287	9.45338	9.19656	11.0083	11.5648	5.53402	5.06013	5.83821	5.01734	6.38507	16.8351	9.45338	9.19656

## Sheet: Fig 3
			mV
	3c	ORAI1, Vehicle_bath	-120	0.445	0.435	0.468	0.5	0.417	0.5	0.513	0.47	0.5	0.517	0.459	0.499	0.468	0.495	0.443	0.54	0.479	0.604	0.5	0.508	0.504	0.468	0.492	0.49	0.502	0.45	0.487
			-100	0.522	0.5	0.529	0.537	0.46	0.55	0.55	0.524	0.549	0.559	0.512	0.572	0.485	0.527	0.49	0.608	0.527	0.669	0.57	0.574	0.566	0.52	0.535	0.544	0.592	0.497	0.522
			-80	0.663	0.62	0.58	0.609	0.538	0.659	0.614	0.578	0.648	0.611	0.549	0.619	0.542	0.613	0.561	0.725	0.604	0.735	0.62	0.694	0.629	0.586	0.6	0.639	0.707	0.537	0.588
			-60	0.79	0.734	0.626	0.628	0.65	0.733	0.695	0.633	0.771	0.683	0.592	0.632	0.595	0.699	0.621	0.76	0.645	0.785	0.672	0.758	0.744	0.661	0.647	0.743	0.759	0.635	0.652
		ORAI1, 10 µM Forskolin	-120	0.433	0.412	0.474	0.451	0.462	0.408	0.476	0.423	0.46	0.391	0.495	0.444
			-100	0.488	0.482	0.517	0.53	0.5	0.479	0.538	0.493	0.502	0.465	0.542	0.494
			-80	0.548	0.602	0.557	0.578	0.544	0.545	0.618	0.535	0.541	0.516	0.58	0.574
			-60	0.622	0.704	0.608	0.657	0.604	0.596	0.713	0.607	0.606	0.592	0.656	0.645
	3f	ORAI1, Vehicle_pipette	-120	0.47	0.5	0.517	0.459	0.499	0.468	0.495	0.443	0.54	0.479	0.604	0.5	0.508	0.504	0.468	0.492	0.49	0.502	0.45	0.487
			-100	0.524	0.549	0.559	0.512	0.572	0.485	0.527	0.49	0.608	0.527	0.669	0.57	0.574	0.566	0.52	0.535	0.544	0.592	0.497	0.522
			-80	0.578	0.648	0.611	0.549	0.619	0.542	0.613	0.561	0.725	0.604	0.735	0.62	0.694	0.629	0.586	0.6	0.639	0.707	0.537	0.588
			-60	0.633	0.771	0.683	0.592	0.632	0.595	0.699	0.621	0.76	0.645	0.785	0.672	0.758	0.744	0.661	0.647	0.743	0.759	0.635	0.652
		ORAI1, 100 µM cAMP	-120	0.444	0.507	0.388	0.402	0.409	0.45	0.472	0.483	0.434	0.466	0.476	0.419	0.435	0.405	0.408	0.366	0.447
			-100	0.493	0.58	0.436	0.441	0.451	0.509	0.534	0.5	0.492	0.491	0.546	0.445	0.485	0.438	0.457	0.403	0.474
			-80	0.595	0.631	0.517	0.493	0.51	0.576	0.595	0.536	0.543	0.552	0.651	0.497	0.554	0.506	0.541	0.449	0.56
			-60	0.627	0.685	0.593	0.558	0.583	0.702	0.676	0.595	0.609	0.594	0.731	0.574	0.656	0.573	0.596	0.471	0.688
	3i	ORAI1, Vehicle_Con	-120	0.539	0.503	0.503	0.553	0.53	0.44	0.509	0.472	0.432	0.49	0.478	0.511	0.514	0.544	0.513	0.502
			-100	0.588	0.57	0.561	0.619	0.573	0.48	0.578	0.518	0.487	0.563	0.542	0.568	0.573	0.605	0.557	0.593
			-80	0.662	0.687	0.664	0.72	0.637	0.555	0.651	0.592	0.553	0.634	0.623	0.634	0.685	0.665	0.618	0.674
			-60	0.746	0.787	0.765	0.771	0.661	0.626	0.767	0.684	0.646	0.715	0.714	0.725	0.747	0.721	0.696	0.763
		ORAI1, 10 µM H89	-120	0.517	0.586	0.461	0.566	0.614	0.627	0.623	0.618	0.526	0.569	0.515	0.526
			-100	0.58	0.648	0.529	0.617	0.66	0.674	0.667	0.761	0.571	0.632	0.587	0.575
			-80	0.662	0.745	0.652	0.684	0.72	0.757	0.755	0.793	0.642	0.72	0.718	0.651
			-60	0.786	0.849	0.798	0.771	0.769	0.832	0.836	0.822	0.73	0.834	0.862	0.72
	3l	ORAI1, 100 µM cAMP	-120	0.385	0.464	0.463	0.454	0.429	0.524	0.418	0.477	0.491	0.478	0.407	0.402	0.459
			-100	0.405	0.523	0.556	0.511	0.484	0.569	0.476	0.529	0.537	0.513	0.475	0.445	0.483
			-80	0.44	0.579	0.637	0.579	0.533	0.637	0.524	0.625	0.585	0.582	0.591	0.493	0.537
			-60	0.503	0.629	0.721	0.698	0.607	0.725	0.579	0.693	0.64	0.662	0.714	0.526	0.654
		ORAI1, 100 µM cAMP + 10 µM H89	-120	0.532	0.583	0.587	0.628	0.57	0.562	0.532	0.492	0.59	0.578	0.548	0.596	0.562	0.612	0.581
			-100	0.599	0.652	0.669	0.714	0.641	0.64	0.582	0.58	0.629	0.631	0.606	0.657	0.637	0.668	0.634
			-80	0.686	0.758	0.776	0.816	0.698	0.738	0.65	0.702	0.717	0.716	0.729	0.766	0.709	0.753	0.736
			-60	0.799	0.858	0.89	0.903	0.727	0.862	0.719	0.755	0.821	0.808	0.852	0.837	0.777	0.827	0.843
	3p	ORAI1, + empty vector	-120	0.454	0.445	0.434	0.428	0.477	0.441
		(Forskolin)	-100	0.53	0.497	0.503	0.504	0.524	0.508
			-80	0.675	0.547	0.616	0.632	0.605	0.575
			-60	0.826	0.639	0.749	0.761	0.709	0.681
		ORAI1, + AKAP79	-120	0.368	0.35	0.427	0.422	0.417	0.408	0.377	0.401	0.376	0.421	0.387	0.391	0.393	0.407	0.415	0.431	0.408
		(Forskolin)	-100	0.429	0.38	0.495	0.477	0.461	0.438	0.422	0.44	0.431	0.482	0.452	0.452	0.413	0.447	0.538	0.496	0.481
			-80	0.524	0.439	0.608	0.56	0.517	0.511	0.524	0.546	0.496	0.549	0.56	0.554	0.532	0.505	0.588	0.544	0.526
			-60	0.637	0.541	0.735	0.647	0.617	0.543	0.56	0.634	0.565	0.581	0.667	0.652	0.577	0.589	0.629	0.638	0.594
		ORAI1, + (∆1-107)AKAP79	-120	0.446	0.387	0.489	0.432	0.502	0.499	0.501	0.478	0.49	0.44	0.413	0.457	0.467	0.455	0.502	0.471	0.461	0.427
		(Forskolin)	-100	0.504	0.438	0.547	0.486	0.557	0.553	0.567	0.514	0.532	0.489	0.462	0.479	0.522	0.505	0.556	0.515	0.52	0.478
			-80	0.603	0.543	0.655	0.583	0.656	0.652	0.647	0.603	0.617	0.583	0.576	0.551	0.594	0.595	0.631	0.564	0.607	0.553
			-60	0.674	0.641	0.781	0.683	0.747	0.741	0.75	0.669	0.737	0.686	0.707	0.663	0.717	0.716	0.737	0.621	0.729	0.631

## Sheet: Fig 4
			mV
	4c	ORAI1, 10 µM st-Ht31 P	-120	0.478	0.47	0.493	0.522	0.471	0.508	0.483	0.465
			-100	0.508	0.524	0.525	0.573	0.53	0.563	0.571	0.509
			-80	0.593	0.595	0.596	0.639	0.607	0.64	0.644	0.616
			-60	0.689	0.686	0.692	0.708	0.729	0.691	0.709	0.682
		ORAI1, 10 µM st-Ht31	-120	0.548	0.571	0.53	0.483	0.548	0.556	0.554	0.607	0.525	0.566	0.587	0.546	0.567
			-100	0.582	0.602	0.592	0.533	0.595	0.588	0.603	0.658	0.572	0.607	0.613	0.606	0.612
			-80	0.614	0.673	0.662	0.628	0.673	0.632	0.69	0.72	0.623	0.65	0.673	0.65	0.695
			-60	0.696	0.744	0.76	0.721	0.748	0.743	0.767	0.748	0.702	0.763	0.766	0.707	0.75
	4i	ORAI1	-120	0.422	0.578	0.487	0.495	0.541	0.519	0.487	0.495	0.541	0.519	0.495	0.497	0.497
			-100	0.471	0.626	0.542	0.562	0.609	0.562	0.542	0.562	0.609	0.562	0.542	0.549	0.582
			-80	0.563	0.678	0.605	0.653	0.683	0.598	0.605	0.653	0.683	0.598	0.606	0.637	0.658
			-60	0.668	0.781	0.709	0.739	0.781	0.707	0.709	0.739	0.781	0.707	0.723	0.714	0.747
		S34A-ORAI1	-120	0.541	0.572	0.621	0.629	0.543	0.58	0.505	0.47	0.598	0.657	0.457	0.574	0.578	0.518	0.483	0.617
			-100	0.594	0.611	0.655	0.676	0.566	0.636	0.556	0.496	0.67	0.666	0.495	0.618	0.634	0.572	0.561	0.661
			-80	0.664	0.686	0.707	0.736	0.641	0.715	0.665	0.583	0.743	0.697	0.568	0.684	0.697	0.65	0.693	0.72
			-60	0.749	0.784	0.74	0.781	0.726	0.774	0.77	0.612	0.846	0.726	0.659	0.757	0.764	0.714	0.793	0.8
		S34R-ORAI1	-120	0.607	0.744	0.629	0.571	0.55	0.544	0.681	0.643	0.629	0.538	0.635
			-100	0.648	0.838	0.661	0.612	0.607	0.59	0.73	0.711	0.681	0.573	0.667
			-80	0.709	0.895	0.691	0.665	0.695	0.656	0.773	0.751	0.736	0.651	0.702
			-60	0.771	0.966	0.769	0.72	0.771	0.737	0.831	0.816	0.753	0.711	0.748
		S34D-ORAI1	-120	0.475	0.429	0.508	0.443	0.445	0.495
			-100	0.523	0.488	0.562	0.5	0.506	0.55
			-80	0.574	0.592	0.652	0.585	0.583	0.604
			-60	0.642	0.686	0.709	0.689	0.668	0.687
		S34E-ORAI1	-120	0.462	0.46	0.504	0.561	0.491	0.473	0.465
			-100	0.505	0.499	0.576	0.624	0.561	0.555	0.507
			-80	0.573	0.564	0.661	0.642	0.623	0.613	0.553
			-60	0.629	0.634	0.719	0.692	0.692	0.691	0.591
	4k	ORAI1_non treated		0	0.01411	0	0.13835
		ORAI1_treated		0.16626	0.15538	0.48761	0.36449
		S34A-ORAI1_non treated		0	0	0	0
		S34A-ORAI1_treated		0	0	0	0
	4o	ORAI1, Vehicle Con	-120	0.535	0.51	0.512	0.484	0.499	0.519	0.513	0.498
			-100	0.582	0.59	0.579	0.522	0.566	0.546	0.571	0.534
			-80	0.642	0.647	0.638	0.604	0.65	0.611	0.646	0.614
			-60	0.718	0.709	0.699	0.708	0.711	0.678	0.737	0.732
		ORAI1, 1 µM FK506	-120	0.431	0.405	0.415	0.382	0.462	0.443	0.415	0.425
			-100	0.479	0.441	0.453	0.408	0.492	0.512	0.464	0.452
			-80	0.537	0.513	0.518	0.5	0.529	0.544	0.528	0.504
			-60	0.624	0.589	0.601	0.548	0.584	0.632	0.61	0.621
		ORAI1, 100 nM CsA	-120	0.4	0.476	0.389	0.444	0.448	0.474
			-100	0.426	0.525	0.415	0.469	0.493	0.521
			-80	0.506	0.556	0.453	0.495	0.562	0.565
			-60	0.577	0.592	0.54	0.587	0.624	0.62
	4s	ORAI1, siCon	-120	0.444	0.508	0.452	0.493	0.489	0.525	0.551	0.489
			-100	0.512	0.561	0.499	0.516	0.523	0.577	0.595	0.541
			-80	0.603	0.621	0.567	0.585	0.606	0.629	0.657	0.615
			-60	0.682	0.71	0.664	0.676	0.645	0.712	0.721	0.714
		ORAI1, siPPP3R1#1	-120	0.427	0.443	0.452	0.429	0.482
			-100	0.474	0.499	0.49	0.484	0.526
			-80	0.538	0.558	0.578	0.529	0.584
			-60	0.636	0.667	0.646	0.608	0.68
		ORAI1, siPPP3R1#2	-120	0.464	0.458	0.452	0.43	0.387	0.47	0.43	0.422
			-100	0.523	0.483	0.521	0.469	0.441	0.518	0.487	0.478
			-80	0.574	0.552	0.608	0.551	0.52	0.623	0.598	0.561
			-60	0.647	0.652	0.669	0.642	0.629	0.671	0.668	0.645

## Sheet: Fig 5
	5f	Oscillation experiment	ORAI1	2	6	8	5	4	2	7	3	8	7	6	8	5	2	5	4	13	8	8	8	6	4	7	12	10	2	7	5	6	6	3	8	3	9	2	6	8	3	12	5	10	11	4	3	6	3
			ORAI1β	8	6	7	5	8	7	11	5	8	10	6	9	7	7	10	7	8	7	10	6	9	10	6	6	6	3	2	8	23	13	5	3	3	6	13	7	2	4	6	5	3	2	7	8	2	2
			S34A-O1	6	6	2	6	6	8	7	8	7	11	5	7	6	8	5	5	9	6	4	18	12	9	2	6	11	7	5	11	16	5	5	4	9	11	6	10	5	10	8	8	6	4	3	4	9	9
			S34R-O1	10	9	11	12	7	7	7	12	9	8	7	4	8	9	5	6	3	4	7	6	10	5	8	5	11	13	10	10	3	24	7	10	6	3	10	12	6	4	9	6	8	10	6	3	4	6
			S34D-O1	4	7	4	6	2	4	2	11	5	11	11	4	2	2	7	6	10	4	4	7	4	12	7	10	9	5	11	9	6	8	6	4	6	5	9	9	10	3	10	6	10	5	7	7	2	7
	5q	NFAT4 translocation peak	TK-O1	1.89241	3.26719	-0.58002	-0.10592	-0.05132	-0.45392	-0.47846	-0.09795	0.85181	0.52122	0.32115	0.08454	0.17347	-0.34879	1.9731	0.12763	2.55862	0.53406	1.66457	0.25536	0.20266	0.67424	-0.18692	0.01206	0.239	0.1349	0.22898	-0.39319	0.506	0.42831	-0.47819	0.4148	0.66543	0.11257	-0.194	-0.05864	0.33658	0.27693	2.87928	4.32628	0.94118	1.22914	0.52041	1.0234	1.1323	-0.30241
			TK-O1β	-0.26216	-0.34445	0.57919	0.19937	3.68191	1.17608	2.7052	0.55324	0.28706	0.18818	0.92538	0.2746	0.33672	2.18101	0.21889	0.05751	-0.11019	2.83203	1.89513	1.35399	0.92954	0.83274	0.44065	1.0375	-0.19812	0.14342	0.54892	0.26762	3.32232	1.85756	1.16722	0.03285	-0.38769	-0.10928	0.04115	0.59335	8.17918	0.87803	7.38685	0.76056	3.98007	5.49596	0.40171	0.11145	-0.44146	-0.0536
	5r	NFAT4 translocation slope	TK-O1	0.36592	0.51162	-0.00721	0.17032	0.09102	-0.05245	0.06772	0.03512	0.14252	0.26162	0.08502	0.05402	0.02903	-0.0062	0.31392	0.17342	0.12522	0.16792	0.30062	0.08702	0.09152	0.12642	-0.00639	0.10932	0.10132	0.06662	0.06582	-0.00319	0.05242	0.06762	0.06122	0.11882	0.24552	0.01956	-0.03559	0.18432	0.26622	0.05772	0.25462	0.07192	-0.02606	0.0204	0.00457	0.29972	0.01304	-0.05591
			TK-O1β	0.14062	0.05802	0.12372	0.09072	0.35312	0.10222	0.26152	0.10102	-0.05311	0.16862	0.14392	0.19922	0.29692	0.42092	0.03392	0.07582	0.03842	0.46332	0.06252	0.20002	0.15482	0.07512	0.08142	0.14122	0.08952	0.04452	0.22212	0.17422	1.11312	0.41412	0.31082	0.06192	0.03682	0.04552	0.11862	0.25492	0.29782	0.04352	0.30012	0.10142	0.19642	0.78692	0.14792	0.04852	-0.02492	0.02881
	5s	NFAT4 translocation time constant	TK-O1	248.739	219.253	321.467	279.646	491.22	536.872	239.12	342.324	529.323	410.145	331.189	266.809	307.375	246.346	277.782
			TK-O1β	187.593	195.131	154.221	197.297	388.944	250.65	203.689	282.745	308.899	206.157	269.893	346.946	257.877	172.999	--
[truncated: 240 more columns]

## Sheet: Sup Fig 1
	s1e	WT		0.15278	0.31111	0.22222	0.48611	0.88889	0.625	1.20856	0.32222	0.75	0.46591	0.63889	0.875	0.66667	0.92064	0.96667	0.71429	0.86364	0.11111	0.36111	1.0719	0.60827	0.15476	0.60795	0.21667	0.25874	0.61212	0.63636	0.5	0.45455	0.5	0.63889	0.5	0.4	0.47402	0.37692	0.70303	0.31667	0.94615	0.52122	0.29327	0.45455	0.76923	0.45455	0.92308	0.45455	0.41667
		O1-KO		0.10855	0.17692	0.11571	0.1204	0.1204	0.15882	0.02639	0.15143	0.07407	0.1574	0.13091	0.17091	0.12037	0.09091	0.13091	-0.00363	0.07037	0.225	0.04545	0.03219	0.1205	0.11363	0.15448	0.0489	0.19444	0.12823	0.16667	0.07943	0.14444	0.33273	0.0645	0.36432	0.08788	0.06667	0.15559	0.10836	0.08333	0.12424	0.16518	0.11138	0.12121	0.10601	0.03025	0.13359	0.17091	0.1574
			mV
	s1g	ORAI1	-120	4.80187	5.40202	5.46607	4.73734	5.14933	4.87608
	Tau_fast		-100	5.27527	4.51973	6.26976	5.14695	4.92341	3.87117
			-80	5.2941	5.03182	5.68196	3.55805	4.01108	3.05919
		ORAI1β	-120	1.84	2.54	1.12	2.24	1.17	1.52	2.41	2.01	1.74	0.88684	1.16	2.48
			-100	2.03	0.97216	0.29366	2.13	0.61467	1.07	1.06	1.34	1.06	3.29	3.63	3.01
			-80	5.79	0.40779	1.62	0.75642	1.31	0.4339	3.37	0.48712	0.6838	2.05	1.52	0.83142
	s1h	ORAI1	-120	34.4528	39.9108	36.2044	32.9836	34.9212	36.5386
	Tau_slow		-100	38.8703	37.3104	39.8053	35.0002	30.6866	31.3295
			-80	37.0674	33.9645	31.0065	26.4209	26.0321	27.589
		ORAI1β	-120	17.63	15.8	8.35	18.09	8.37	12.24	16.14	11.86	13.35	9.22	8.53	20.17
			-100	15.89	8.27	3.64	16.51	4.78	8.75	8.65	7.37	8.11	3.29	3.63	21.38
			-80	5.79	3.45	1.62	8.35	1.31	2.98	3.37	0.48712	4.99	2.05	1.52	8.79
	s1k	ORAI1	-120	0.47	0.5	0.517	0.459	0.499	0.468	0.495	0.443	0.54	0.479	0.604	0.5	0.508	0.504	0.468	0.492	0.49	0.502	0.45	0.487
			-100	0.524	0.549	0.559	0.512	0.572	0.485	0.527	0.49	0.608	0.527	0.669	0.57	0.574	0.566	0.52	0.535	0.544	0.592	0.497	0.522
			-80	0.578	0.648	0.611	0.549	0.619	0.542	0.613	0.561	0.725	0.604	0.735	0.62	0.694	0.629	0.586	0.6	0.639	0.707	0.537	0.588
			-60	0.633	0.771	0.683	0.592	0.632	0.595	0.699	0.621	0.76	0.645	0.785	0.672	0.758	0.744	0.661	0.647	0.743	0.759	0.635	0.652
		S27A,S30A-ORAI1	-120	0.507	0.478	0.492	0.505	0.519	0.508	0.574	0.463	0.529	0.454	0.496
			-100	0.554	0.518	0.555	0.559	0.571	0.565	0.642	0.516	0.568	0.516	0.589
			-80	0.624	0.602	0.621	0.611	0.636	0.67	0.714	0.534	0.609	0.645	0.652
			-60	0.735	0.69	0.69	0.667	0.673	0.712	0.809	0.654	0.651	0.728	0.745
	s1n	ORAI1, Vehicle Con	-120	0.539	0.503	0.503	0.553	0.53	0.44	0.509	0.472	0.432	0.49
			-100	0.588	0.57	0.561	0.619	0.573	0.48	0.578	0.518	0.487	0.563
			-80	0.662	0.687	0.664	0.72	0.637	0.555	0.651	0.592	0.553	0.634
			-60	0.746	0.787	0.765	0.771	0.661	0.626	0.767	0.684	0.646	0.715
		ORAI1, 10 µM Gö6983	-120	0.503	0.517	0.563	0.474	0.482	0.536	0.55	0.562	0.564	0.571	0.424	0.594	0.492	0.479	0.524
			-100	0.558	0.564	0.612	0.522	0.534	0.588	0.581	0.639	0.606	0.618	0.48	0.641	0.543	0.524	0.581
			-80	0.642	0.641	0.711	0.6	0.618	0.674	0.638	0.748	0.633	0.693	0.567	0.7	0.624	0.619	0.668
			-60	0.736	0.702	0.79	0.669	0.715	0.701	0.702	0.827	0.69	0.746	0.694	0.775	0.69	0.705	0.771
[truncated: 22 more columns]

## Sheet: Sup Fig 2
			mV
	s2c	ORAI1, Vehicle Con	-120	0.477	0.509	0.513	0.479
			-100	0.52	0.566	0.544	0.535
			-80	0.571	0.635	0.653	0.619
			-60	0.676	0.736	0.688	0.704
		ORAI1, 30 µM PIP2	-120	0.496	0.487	0.486	0.511	0.51	0.505	0.495	0.491	0.498	0.474
			-100	0.567	0.548	0.543	0.581	0.576	0.529	0.534	0.535	0.575	0.498
			-80	0.648	0.635	0.594	0.671	0.628	0.567	0.617	0.607	0.587	0.553
			-60	0.734	0.736	0.65	0.767	0.693	0.619	0.686	0.709	0.605	0.591
	s2f	siNT, R31,32,33A-ORAI1	-120	0.54	0.553	0.51	0.504	0.518	0.517	0.506	0.636
			-100	0.589	0.608	0.589	0.575	0.585	0.579	0.563	0.66
			-80	0.663	0.701	0.709	0.648	0.689	0.707	0.64	0.734
			-60	0.76	0.789	0.742	0.706	0.799	0.811	0.712	0.813
		siAC8#2, R31,32,33A-ORAI1	-120	0.524	0.553	0.517	0.53	0.564	0.563	0.52	0.512
			-100	0.577	0.612	0.549	0.59	0.633	0.633	0.562	0.563
			-80	0.666	0.698	0.621	0.681	0.718	0.729	0.622	0.656
			-60	0.751	0.796	0.708	0.811	0.829	0.813	0.697	0.745
	s2i	ORAI1β, siCon	-120	0.65	0.678	0.645	0.72	0.711	0.701	0.67	0.671	0.643	0.688
			-100	0.706	0.755	0.714	0.733	0.753	0.734	0.739	0.698	0.697	0.739
			-80	0.809	0.778	0.795	0.785	0.787	0.762	0.806	0.753	0.789	0.788
			-60	0.846	0.841	0.845	0.853	0.824	0.845	0.883	0.811	0.832	0.851
		ORAI1β, siAC8#1	-120	0.637	0.699	0.675	0.686	0.645	0.67	0.686	0.688	0.754	0.76	0.6
			-100	0.682	0.712	0.758	0.77	0.676	0.74	0.743	0.738	0.819	0.823	0.653
			-80	0.764	0.79	0.837	0.835	0.758	0.817	0.817	0.801	0.885	0.887	0.709
			-60	0.811	0.792	0.879	0.898	0.819	0.878	0.852	0.864	0.904	0.891	0.821
	s2l	ORAI1, siCon	-120	0.475	0.444	0.439	0.421	0.441	0.46	0.413	0.536	0.457
			-100	0.526	0.485	0.509	0.472	0.485	0.506	0.473	0.571	0.512
			-80	0.607	0.567	0.59	0.553	0.547	0.59	0.587	0.677	0.592
			-60	0.684	0.681	0.669	0.644	0.635	0.706	0.724	0.719	0.66
		ORAI1, siAC8#1	-120	0.467	0.452	0.483	0.494	0.553	0.528	0.472	0.489	0.51	0.473	0.554	0.523	0.528	0.535	0.524	0.492	0.475	0.464	0.552
			-100	0.532	0.516	0.532	0.553	0.618	0.589	0.518	0.549	0.559	0.53	0.611	0.585	0.571	0.611	0.58	0.543	0.543	0.505	0.606
			-80	0.647	0.591	0.586	0.646	0.745	0.687	0.598	0.642	0.675	0.635	0.683	0.675	0.663	0.663	0.663	0.652	0.652	0.613	0.663
			-60	0.768	0.694	0.648	0.727	0.801	0.79	0.681	0.755	0.788	0.74	0.766	0.756	0.728	0.777	0.746	0.761	0.768	0.68	0.737

## Sheet: Sup Fig 3
			mV
	s3c	ORAI1β, Vehicle Con	-120	0.606	0.642	0.573	0.664	0.773	0.765	0.613	0.723
			-100	0.655	0.699	0.588	0.694	0.814	0.806	0.663	0.742
			-80	0.708	0.73	0.653	0.732	0.867	0.841	0.741	0.753
			-60	0.736	0.784	0.714	0.781	0.835	0.849	0.82	0.781
		ORAI1β, 10 µM Forskolin	-120	0.653	0.683	0.737	0.785	0.575	0.758	0.625
			-100	0.705	0.748	0.777	0.82	0.665	0.811	0.678
			-80	0.781	0.787	0.815	0.877	0.723	0.842	0.715
			-60	0.832	0.829	0.843	0.828	0.768	0.867	0.789
	s3f	ORAI1β, Vehicle Con	-120	0.606	0.642	0.573	0.664	0.773	0.765	0.613	0.723	0.724	0.601	0.686	0.789	0.757	0.716	0.706	0.698
			-100	0.655	0.699	0.588	0.694	0.814	0.806	0.663	0.742	0.777	0.67	0.774	0.859	0.8	0.774	0.745	0.731
			-80	0.708	0.73	0.653	0.732	0.867	0.841	0.741	0.753	0.838	0.747	0.869	0.905	0.863	0.806	0.832	0.8
			-60	0.736	0.784	0.714	0.781	0.835	0.849	0.82	0.781	0.899	0.815	0.927	0.932	0.879	0.844	0.838	0.853
		ORAI1β, 100 µM cAMP	-120	0.63	0.741	0.658	0.622	0.653	0.72	0.658	0.597	0.652	0.71	0.536	0.728	0.69	0.532	0.636	0.77	0.645	0.729	0.695	0.693	0.821	0.721	0.68
			-100	0.699	0.827	0.671	0.658	0.756	0.769	0.708	0.628	0.735	0.738	0.595	0.806	0.71	0.576	0.675	0.834	0.699	0.766	0.772	0.718	0.903	0.77	0.782
			-80	0.785	0.898	0.725	0.724	0.807	0.776	0.798	0.624	0.797	0.822	0.66	0.805	0.713	0.628	0.705	0.881	0.819	0.789	0.796	0.753	0.88	0.825	0.876
			-60	0.84	0.91	0.741	0.763	0.849	0.836	0.822	0.635	0.846	0.867	0.672	0.805	0.765	0.676	0.777	0.905	0.849	0.789	0.82	0.794	0.927	0.852	0.926

## Sheet: Sup Fig 4
			mV
	s4c	ORAI1, Vehicle Con	-120	0.539	0.503	0.503	0.553	0.53	0.44	0.509	0.472	0.432	0.49	0.478	0.511	0.514	0.544	0.513	0.502	0.482	0.501	0.472	0.49
			-100	0.588	0.57	0.561	0.619	0.573	0.48	0.578	0.518	0.487	0.563	0.542	0.568	0.573	0.605	0.557	0.593	0.55	0.549	0.525	0.544
			-80	0.662	0.687	0.664	0.72	0.637	0.555	0.651	0.592	0.553	0.634	0.623	0.634	0.685	0.665	0.618	0.674	0.66	0.657	0.608	0.655
			-60	0.746	0.787	0.765	0.771	0.661	0.626	0.767	0.684	0.646	0.715	0.714	0.725	0.747	0.721	0.696	0.763	0.798	0.735	0.72	0.712
		ORAI1, 10 µM 8-pCPT-AM	-120	0.489	0.527	0.475	0.499	0.503	0.487	0.472	0.48	0.479	0.471
			-100	0.534	0.578	0.514	0.56	0.557	0.529	0.525	0.55	0.529	0.535
			-80	0.619	0.634	0.581	0.606	0.621	0.593	0.629	0.622	0.621	0.613
			-60	0.691	0.714	0.682	0.695	0.711	0.694	0.727	0.696	0.717	0.71
	s4f	ORAI1, 100 µM cAMP	-120	0.385	0.464	0.463	0.454	0.429	0.524	0.418	0.477	0.491	0.478	0.407	0.402	0.459
			-100	0.405	0.523	0.556	0.511	0.484	0.569	0.476	0.529	0.537	0.513	0.475	0.445	0.483
			-80	0.44	0.579	0.637	0.579	0.533	0.637	0.524	0.625	0.585	0.582	0.591	0.493	0.537
			-60	0.503	0.629	0.721	0.698	0.607	0.725	0.579	0.693	0.64	0.662	0.714	0.526	0.654
		ORAI1, 100 µM cAMP + 5 µM KT5720	-120	0.549	0.498	0.477	0.475	0.571	0.52	0.502	0.522
			-100	0.608	0.554	0.539	0.547	0.598	0.591	0.553	0.576
			-80	0.677	0.669	0.634	0.654	0.649	0.713	0.649	0.637
			-60	0.721	0.761	0.763	0.726	0.668	0.803	0.759	0.707
	s4i	ORAI1, Vehicle Con	-120	0.623	0.548	0.525	0.534	0.523
			-100	0.647	0.59	0.591	0.61	0.597
			-80	0.679	0.676	0.724	0.748	0.707
			-60	0.701	0.727	0.824	0.859	0.778
		ORAI1, 5 µM KT5823	-120	0.528	0.537	0.595	0.57	0.455	0.609
			-100	0.53	0.591	0.657	0.639	0.517	0.669
			-80	0.593	0.69	0.713	0.728	0.602	0.768
			-60	0.659	0.769	0.734	0.837	0.666	0.872

## Sheet: Sup Fig 5
			mV
	s5d	ORAI1, + empty vector	-120	0.46	0.496	0.458
			-100	0.521	0.568	0.512
			-80	0.628	0.683	0.601
			-60	0.72	0.748	0.731
		ORAI1, AKAP79	-120	0.488	0.479	0.455	0.494	0.493	0.483	0.443	0.457	0.521	0.546
			-100	0.555	0.535	0.528	0.545	0.528	0.552	0.498	0.499	0.584	0.598
			-80	0.678	0.602	0.625	0.631	0.61	0.661	0.585	0.566	0.694	0.68
			-60	0.781	0.676	0.752	0.698	0.735	0.793	0.686	0.657	0.745	0.769
		ORAI1, + (∆1-107)AKAP79	-120	0.492	0.445	0.512	0.477	0.502	0.481	0.605	0.4	0.526
			-100	0.563	0.504	0.582	0.535	0.56	0.528	0.638	0.432	0.55
			-80	0.662	0.615	0.674	0.627	0.644	0.592	0.761	0.505	0.571
			-60	0.791	0.78	0.774	0.78	0.688	0.699	0.775	0.563	0.644
			Min
	s5e	ORAI1	-10	0.15351	0.149	0.20686	0.1037	0.04081	0.01323	0.07689	0.03069	0.06251	0.06257	0.02662	0.01403	0.04405	0.00406	0.01155	0.07604	0.17657	0.27535	0.21171	0.1856
			0	0.1231	0.11761	0.16356	0.07628	0.04649	0.0323	0.0446	0.03372	0.03899	0.0287	0.02973	0.01142	0.06071	0.00713	0.03167	0.1131	0.14685	0.29065	0.22403	0.2107
			10	0.12981	0.13625	0.14559	0.03745	0.03929	0.01987	0.03028	0.02846	0.0485	0.03083	0.02348	0.0062	0.0537	0	0.03133	0.10502	0.19435	0.21679	0.21726	0.22702
			20	0.08563	0.09553	0.17427	0.04482	0	0	0.02095	0.04935	0.04599	0.04171	0.01221	0.0056	0.05464	0.01233	0.03169	0.03779	0.24537	0.17171	0.22845	0.16934
			30	0.10027	0.10433	0.16423	0.03675	0.04385	0.04783	0.04055	0.02397	0.03695	0.03321	0.02908	0.01334	0.06235	0.03052	0.04749	0.09434	0.19616	0.19612	0.20882	0.06733
		ORAI1β	-10	0.01815	0.0124	0.01613	0	0.05213	0.00243	0.03405	0	0.05813	0.05677	0.05692	0.10989	0.12368	0.08463	0.01045	0.06139
			0	0.00804	0.01729	0.00892	0.00621	0	0.03663	0.00592	0.00015	0.02476	0.05478	0.04271	0.12267	0.1159	0.07748	0.00299	0.07634
			10	0.01273	0.01928	0.013	0.00792	0	0	0.05791	0	0.03982	0.04264	0.0369	0.09267	0.10587	0.05152	0.03061	0.08384
			20	0.01301	0.01931	0.01428	0	0	0.0023	0.00251	0	0.04439	0.04862	0.04749	0.04127	0.0733	0.0204	0.01869	0.0636
			30	0.00716	0.01105	0	0	0	0.02501	0.00429	0.03573	0.05084	0.0485	0.04257	0.06078	0.0486	0.01965	0.01006	0.05498
	s5f	ORAI1		8.5119	13.398	11.7303	2.27998	2.80843	10.0759	3.75603	12.9902	12.4429	18.235	25.2521	17.4027	18.9631	23.246	22.0203	6.59483	6.49145	7.99598	7.62242	6.59483
		ORAI1β		6.41234	5.692	5.6896	19.0406	18.9518	21.0152	25.0908	23.1526	25.5609	9.05557	8.81154	9.95416	6.38734	6.18325	6.88762	5.81287

[truncated: 16 more sheets: Sup Fig 6, Sup Fig 7, Sup Fig 8, Sup Fig 9, Sup Fig 10, Sup Fig 11, Figure 2d,  Figure 2k,  Figure 4j, Supplemental Figure 1a, Supplemental Figure 1b, Supplemental Figure 1c, Supplemental Figure 2m, Supplemental Figure 6a,b, Supplemental Figure 11c, Supplemental Figure 11e]
